# Supplementary material for: Iron status influences mitochondrial disease progression in Complex I-deficient mice
Source: eLife. 2023 Feb 17;12:e75825. doi: 10.7554/eLife.75825 (PMC10030112; doi:10.7554/eLife.75825)
Supplement: Figure 4—source data 1. [file elife-75825-fig4-data1.zip]

Archive with 11 entries (11 files):
- Figure 4 - Source Data 1/Figure 4 - Source Data 1 Actin M.tif
- Figure 4 - Source Data 1/Figure 4 - Source Data 1 DMT1 M.tif
- Figure 4 - Source Data 1/Figure 4 - Source Data 1 FPN1 M.tif
- Figure 4 - Source Data 1/Figure 4 - Source Data 1 FTH1 M.tif
- Figure 4 - Source Data 1/Figure 4 - Source Data 1 IRP1 F.tif
- Figure 4 - Source Data 1/Figure 4 - Source Data 1 IRP1 M.tif
- Figure 4 - Source Data 1/Figure 4 - Source Data 1 IRP2 F.tif
- Figure 4 - Source Data 1/Figure 4 - Source Data 1 IRP2 M.tif
- Figure 4 - Source Data 1/Figure 4 - Source Data 1 TFR1 FPN1 FTH1 DMT1 F.tif
- Figure 4 - Source Data 1/Figure 4 - Source Data 1 TFR1 M.tif
- Figure 4 - Source Data 1/Figure 4 - Source Data 1.pdf
