# Supplementary material for: Iron status influences mitochondrial disease progression in Complex I-deficient mice
Source: eLife. 2023 Feb 17;12:e75825. doi: 10.7554/eLife.75825 (PMC10030112; doi:10.7554/eLife.75825)
Supplement: Figure 4—figure supplement 2—source data 1. [file elife-75825-fig4-figsupp2-data1.zip]

Archive with 11 entries (11 files):
- Figure 4 - figure supplement 2 - Source Data 1/Figure 4 - figure supplement 2 - Source Data 1 A.tif
- Figure 4 - figure supplement 2 - Source Data 1/Figure 4 - figure supplement 2 - Source Data 1 B.tif
- Figure 4 - figure supplement 2 - Source Data 1/Figure 4 - figure supplement 2 - Source Data 1 C.tif
- Figure 4 - figure supplement 2 - Source Data 1/Figure 4 - figure supplement 2 - Source Data 1 D.tif
- Figure 4 - figure supplement 2 - Source Data 1/Figure 4 - figure supplement 2 - Source Data 1 E.tif
- Figure 4 - figure supplement 2 - Source Data 1/Figure 4 - figure supplement 2 - Source Data 1 F.tif
- Figure 4 - figure supplement 2 - Source Data 1/Figure 4 - figure supplement 2 - Source Data 1 G.tif
- Figure 4 - figure supplement 2 - Source Data 1/Figure 4 - figure supplement 2 - Source Data 1 H.tif
- Figure 4 - figure supplement 2 - Source Data 1/Figure 4 - figure supplement 2 - Source Data 1 I.tif
- Figure 4 - figure supplement 2 - Source Data 1/Figure 4 - figure supplement 2 - Source Data 1 J.tif
- Figure 4 - figure supplement 2 - Source Data 1/Figure 4-figure supplement 2 - Source Data 1.pdf
